# Supplementary material for: Specific Engineered G Protein Coupling to Histamine Receptors Revealed from Cellular Assay Experiments and Accelerated Molecular Dynamics Simulations
Source: Int J Mol Sci. 2021 Sep 17;22(18):10047. doi: 10.3390/ijms221810047 (PMC8467750; doi:10.3390/ijms221810047)
Supplement: Supplementary file 1 [file ijms-22-10047-s001.zip]

Archive with 1 entries (1 files):
- ijms-1359344-supplementary.pdf
